# Supplementary material for: The orphan adapter protein SLY1 as a novel anti-apoptotic protein required for thymocyte development
Source: BMC Immunol. 2009 Jul 15;10:38. doi: 10.1186/1471-2172-10-38 (PMC2717057; doi:10.1186/1471-2172-10-38)
Supplement: Additional file 4 — γ-Secretase-inhibitor (GSI) titration of OP9-cultured DN3 cells. Sorted SLY1+/+, SLY1-/- and SLY1Δ/Δ DN3 thymocytes were cultured on OP9 DL-1 or OP9 GFP cells for six days before analysis. Then, CD4- and CD8-expression was assessed by FACS (left panel). The expansion rate based on initial seeding numbers was determined (right panel). *p <0.01; **p <0.001; *** p <0.0001. Zipped folder containing EPS file. [file 1471-2172-10-38-S4.zip]

Archive with 1 entries (1 files):
- sup4.eps
